# Supplementary material for: Evidence for West Nile Virus and Usutu Virus Infections in Wild and Resident Birds in Germany, 2017 and 2018
Source: Viruses. 2019 Jul 23;11(7):674. doi: 10.3390/v11070674 (PMC6669720; doi:10.3390/v11070674)
Supplement: Supplementary file 1 [file viruses-11-00674-s001.zip]

Archive with 2 entries (2 files):
- Table S1.WNV and USUV neutralization assay results.docx
- Table S2. Detailed information.docx
